# Supplementary material for: Licochalcone A Exerts Anti-Cancer Activity by Inhibiting STAT3 in SKOV3 Human Ovarian Cancer Cells
Source: Biomedicines. 2023 Apr 24;11(5):1264. doi: 10.3390/biomedicines11051264 (PMC10215538; doi:10.3390/biomedicines11051264)
Supplement: Supplementary file 1 [file biomedicines-11-01264-s001.zip]

Archive with 1 entries (1 files):
- biomedicines-2271350-supplementary.pdf
